# Supplementary material for: Understanding the Spectrum of Mild Clinical Outcomes and Novel Findings in Arterial Tortuosity Syndrome Among Qatari Patients: Implications of SLC2A10 Mutation
Source: Biomedicines. 2025 Jan 10;13(1):159. doi: 10.3390/biomedicines13010159 (PMC11763099; doi:10.3390/biomedicines13010159)
Supplement: Supplementary file 1 [file biomedicines-13-00159-s001.zip]

Archive with 1 entries (1 files):
- biomedicines-3369665-supplementary.pdf
